# Supplementary material for: Magnesium-Based Membrane for Alveolar Ridge Regeneration—A Scoping Review
Source: J Funct Biomater. 2026 Jun 12;17(6):293. doi: 10.3390/jfb17060293 (PMC13302005; doi:10.3390/jfb17060293)
Supplement: Supplementary file 1 [file jfb-17-00293-s001.zip]

Archive with 1 entries (1 files):
- jfb-4284967-supplementary.pdf
